# Supplementary material for: N-acetylcysteine (NAC), an anti-oxidant, does not improve bone mechanical properties in a rat model of progressive chronic kidney disease-mineral bone disorder
Source: PLoS One. 2020 Mar 23;15(3):e0230379. doi: 10.1371/journal.pone.0230379 (PMC7089527; doi:10.1371/journal.pone.0230379)
Supplement: S1 Data — (XLSX) [file pone.0230379.s001.xlsx]

## Sheet: 2d analysis - cortical bone
Dataset					Mean total crossectional bone area	Mean polar moment of inertia	Average principal moment of inertia (max)	Average principal moment of inertia (min)	Crossectional thickness
					B.Ar	MMI(polar)	Av.MMI(max)	Av.MMI(min)	Cs.Th
					U^2	U^4	U^4	U^4	U
F:\CKD-NAC femora\Cortical slices\F:\CKD-NAC femora\Cortical slices\a1__rec0575	1	A01	Normal	none	9.49685	29.0496	18.4432	10.6064	0.79819
F:\CKD-NAC femora\Cortical slices\F:\CKD-NAC femora\Cortical slices\a3 18um__rec0619	3	A03	Normal	none	7.83687	21.4173	14.0126	7.40476	0.71588
F:\CKD-NAC femora\Cortical slices\F:\CKD-NAC femora\Cortical slices\a4__rec0589	4	A04	Normal	none	10.0411	30.0992	18.9026	11.1966	0.79365
F:\CKD-NAC femora\Cortical slices\F:\CKD-NAC femora\Cortical slices\a5__rec0531	5	A05	CKD	none	7.54316	24.3759	15.7628	8.61305	0.56007
F:\CKD-NAC femora\Cortical slices\F:\CKD-NAC femora\Cortical slices\a6 18um__rec0536	6	A06	Normal	none	8.39402	25.1748	14.7312	10.4436	0.73723
F:\CKD-NAC femora\Cortical slices\F:\CKD-NAC femora\Cortical slices\a7 18um__rec0674	7	A07	Normal	none	8.4059	26.0142	16.6801	9.33414	0.7201
F:\CKD-NAC femora\Cortical slices\F:\CKD-NAC femora\Cortical slices\a8 18um__rec0505	8	A08	Normal	none	8.41213	27.5361	17.4268	10.1093	0.69175
F:\CKD-NAC femora\Cortical slices\F:\CKD-NAC femora\Cortical slices\a9 18um__rec_tra0482	9	A09	Normal	none	8.19552	25.059	15.5514	9.50769	0.71373
F:\CKD-NAC femora\Cortical slices\F:\CKD-NAC femora\Cortical slices\a10__rec0747	10	A10	Normal	none	9.28463	28.9334	18.2417	10.6917	0.78232
F:\CKD-NAC femora\Cortical slices\F:\CKD-NAC femora\Cortical slices\a11__rec0415	11	A11	Normal	NAC	8.29342	22.0549	13.5294	8.5255	0.77146
F:\CKD-NAC femora\Cortical slices\F:\CKD-NAC femora\Cortical slices\a13__rec0538	13	A13	Normal	NAC	9.36952	27.5592	16.5024	11.0569	0.84034
F:\CKD-NAC femora\Cortical slices\F:\CKD-NAC femora\Cortical slices\a14__rec0737	14	A14	Normal	NAC	9.16225	29.5754	18.1678	11.4076	0.73301
F:\CKD-NAC femora\Cortical slices\F:\CKD-NAC femora\Cortical slices\a15 18um__rec0788	15	A15	CKD	NAC	7.28863	22.1785	13.58	8.59849	0.59416
F:\CKD-NAC femora\Cortical slices\F:\CKD-NAC femora\Cortical slices\a16 18um__rec0742	16	A16	Normal	NAC	9.20569	28.4047	18.705	9.6997	0.76838
F:\CKD-NAC femora\Cortical slices\F:\CKD-NAC femora\Cortical slices\a17__rec0209	17	A17	Normal	NAC	9.34759	30.0049	18.1713	11.8336	0.75695
F:\CKD-NAC femora\Cortical slices\F:\CKD-NAC femora\Cortical slices\a18 18um__rec0828	18	A18	Normal	NAC	8.39755	24.9686	14.5549	10.4137	0.7352
F:\CKD-NAC femora\Cortical slices\F:\CKD-NAC femora\Cortical slices\a19__rec0465	19	A19	Normal	NAC	9.35863	30.2708	17.8356	12.4352	0.75403
F:\CKD-NAC femora\Cortical slices\F:\CKD-NAC femora\Cortical slices\a20__rec0747	20	A20	Normal	NAC	9.60396	28.4059	16.9364	11.4695	0.80348
F:\CKD-NAC femora\Cortical slices\F:\CKD-NAC femora\Cortical slices\a21__rec0732	21	A21	CKD	none	10.0686	31.5377	19.0335	12.5042	0.81527
F:\CKD-NAC femora\Cortical slices\F:\CKD-NAC femora\Cortical slices\a22__rec0717	22	A22	CKD	none	7.83644	23.8903	14.4675	9.42285	0.59593
F:\CKD-NAC femora\Cortical slices\F:\CKD-NAC femora\Cortical slices\a23__rec_tra0508	23	A23	CKD	none	7.02817	19.7337	12.0126	7.72104	0.5787
F:\CKD-NAC femora\Cortical slices\F:\CKD-NAC femora\Cortical slices\a24__rec0484	24	A24	CKD	none	7.94949	23.0465	13.5052	9.54128	0.59932
F:\CKD-NAC femora\Cortical slices\F:\CKD-NAC femora\Cortical slices\a25__rec0673	25	A25	CKD	none	9.02799	30.8925	19.7795	11.113	0.70706
F:\CKD-NAC femora\Cortical slices\F:\CKD-NAC femora\Cortical slices\a26__rec0764	26	A26	CKD	none	8.5628	25.8349	15.7339	10.1009	0.72741
F:\CKD-NAC femora\Cortical slices\F:\CKD-NAC femora\Cortical slices\a27 18um__rec0760	27	A27	CKD	none	7.3813	24.0993	14.7218	9.37754	0.59354
F:\CKD-NAC femora\Cortical slices\F:\CKD-NAC femora\Cortical slices\a28 18um__rec0709	28	A28	CKD	none	6.99209	22.1893	13.4823	8.70703	0.52197
F:\CKD-NAC femora\Cortical slices\F:\CKD-NAC femora\Cortical slices\a31 18um__rec0529	31	A31	CKD	none	7.14715	23.0245	14.4889	8.5356	0.51602
F:\CKD-NAC femora\Cortical slices\F:\CKD-NAC femora\Cortical slices\a32 18um__rec0542	32	A32	CKD	none	7.29542	20.2703	12.9781	7.29227	0.66393
F:\CKD-NAC femora\Cortical slices\F:\CKD-NAC femora\Cortical slices\a35 18um__rec0496	35	A35	CKD	NAC	7.29076	20.3457	12.6725	7.67325	0.65434
F:\CKD-NAC femora\Cortical slices\F:\CKD-NAC femora\Cortical slices\a37 18um__rec0540	37	A37	CKD	NAC	7.09749	21.5596	13.398	8.16156	0.59233
F:\CKD-NAC femora\Cortical slices\F:\CKD-NAC femora\Cortical slices\a38__rec0500	38	A38	CKD	NAC	8.2971	25.5557	15.5183	10.0374	0.69497
F:\CKD-NAC femora\Cortical slices\F:\CKD-NAC femora\Cortical slices\a39__rec0507	39	A39	CKD	NAC	8.39699	27.6131	16.4611	11.1519	0.65139
F:\CKD-NAC femora\Cortical slices\F:\CKD-NAC femora\Cortical slices\a41__rec0672	41	A41	CKD	NAC	6.29728	21.502	13.7609	7.74104	0.35358
F:\CKD-NAC femora\Cortical slices\F:\CKD-NAC femora\Cortical slices\a42 18um__rec0741	42	A42	CKD	NAC	7.4635	21.7258	13.7446	7.98124	0.65944
F:\CKD-NAC femora\Cortical slices\F:\CKD-NAC femora\Cortical slices\a43 18um__rec0577	43	A43	CKD	NAC	8.57341	27.694	18.2747	9.41936	0.72278
F:\CKD-NAC femora\Cortical slices\F:\CKD-NAC femora\Cortical slices\a44 18um__rec0485	44	A44	CKD	NAC	7.48798	22.8309	15.0478	7.78306	0.65467
F:\CKD-NAC femora\Cortical slices\F:\CKD-NAC femora\Cortical slices\a46 18um__rec0730	46	A46	CKD	NAC	6.46423	20.5827	12.0738	8.50887	0.38214
F:\CKD-NAC femora\Cortical slices\F:\CKD-NAC femora\Cortical slices\a47 18um__rec0567	47	A47	CKD	NAC	8.32243	24.777	15.7104	9.06664	0.73178
													NL
													NL-NAC
													CKD
													CKD-NAC
