# Supplementary material for: N-acetylcysteine (NAC), an anti-oxidant, does not improve bone mechanical properties in a rat model of progressive chronic kidney disease-mineral bone disorder
Source: PLoS One. 2020 Mar 23;15(3):e0230379. doi: 10.1371/journal.pone.0230379 (PMC7089527; doi:10.1371/journal.pone.0230379)
Supplement: S2 Data — (XLSX) [file pone.0230379.s002.xlsx]

## Sheet: NAC proximal tibia CT.csv
			Percent bone volume	Cortical Porosity
			BV/TV	Co.Po
			%	%
A1	Normal	none	12.6721	3.07717
A2	Normal	none	14.6496	1.49145
A3	Normal	none	14.03	4.29933
A4	Normal	none	17.0217	2.70053
A6	Normal	none	16.241	2.24374
A7	Normal	none	12.072	2.35755
A8	Normal	none	14.604	2.52633
A9	Normal	none	12.302	1.96798
A11	Normal	NAC 80mg/kg, i.p	15.54	1.55765
A12	Normal	NAC 80mg/kg, i.p	14.4129	3.1341
A13	Normal	NAC 80mg/kg, i.p	15.941	0.00822
A14	Normal	NAC 80mg/kg, i.p	11.8975	2.09812
A16	Normal	NAC 80mg/kg, i.p	14.643	2.08513
A17	Normal	NAC 80mg/kg, i.p	9.575	0.89344
A18	Normal	NAC 80mg/kg, i.p	12.022	0.86647
A19	Normal	NAC 80mg/kg, i.p	12.995	2.00879
A5	CKD	none	7.882	5.09926
A22	CKD	none	8.30186	6.03658
A23	CKD	none	13.0142	3.03458
A24	CKD	none	9.29752	20.7076
A25	CKD	none	9.62986	1.91673
A26	CKD	none	12.0716	3.72135
A27	CKD	none	13.0372	4.38683
A28	CKD	none	12.4244	3.46317
A29	CKD	none	15.4244	4.9127
A30	CKD	none	10.8507	2.28742
A31	CKD	none	17.8693	8.68447
A32	CKD	none	14.4419	1.71646
A15	CKD	NAC 80mg/kg, i.p	11.0657	2.3724
A35	CKD	NAC 80mg/kg, i.p	7.23131	3.07329
A37	CKD	NAC 80mg/kg, i.p	11.3849	2.81481
A38	CKD	NAC 80mg/kg, i.p	12.1667	2.59669
A39	CKD	NAC 80mg/kg, i.p	15.2972	.
A41	CKD	NAC 80mg/kg, i.p	7.71221	32.51
A42	CKD	NAC 80mg/kg, i.p	10.0743	2.91774
A43	CKD	NAC 80mg/kg, i.p	20.66	2.63592
A44	CKD	NAC 80mg/kg, i.p	13.3842	4.28604
A45	CKD	NAC 80mg/kg, i.p	13.4641	2.38969
A46	CKD	NAC 80mg/kg, i.p	10.9974	15.6323
A47	CKD	NAC 80mg/kg, i.p	14.5497	3.4122
		NL-VEH	14.199	2.58301
		NL-NAC	13.3783	1.58149
		CKD	12.0204	5.49726
		CKD-NAC	12.3323	6.78555
