# Supplementary material for: N-acetylcysteine (NAC), an anti-oxidant, does not improve bone mechanical properties in a rat model of progressive chronic kidney disease-mineral bone disorder
Source: PLoS One. 2020 Mar 23;15(3):e0230379. doi: 10.1371/journal.pone.0230379 (PMC7089527; doi:10.1371/journal.pone.0230379)
Supplement: S3 Data — (XLSX) [file pone.0230379.s003.xlsx]

## Sheet: Sheet1
			Total Bone AGE (ng)	Total hydroxyproline (ug)	Total Normalized Bone AGE (ng/ug hydroxyproline)
Sample
A1	Normal	none	0.982687	1.34043	0.733116
A3	Normal	none	1.27206	1.81766	0.699837
A4	Normal	none	1.28732	1.71823	0.749211
A6	Normal	none	1.39967	1.53927	0.909305
A7	Normal	none	1.05892	1.41201	0.749941
A8	Normal	none	0.985263	1.84649	0.533587
A9	Normal	none	1.3432	1.85146	0.725478
A10	Normal	none	1.00727	1.69934	0.59274
		Average	1.16705	1.65311	0.711652
		SD	0.175209	0.199662	0.112493
A11	Normal	NAC 80mg/kg	1.41241	1.90217	0.742526
A12	Normal	NAC 80mg/kg	1.46121	1.63969	0.891152
A13	Normal	NAC 80mg/kg	1.20174	1.58202	0.75962
A16	Normal	NAC 80mg/kg	1.29871	1.42792	0.909516
A17	Normal	NAC 80mg/kg	1.38007	1.42991	0.965149
A18	Normal	NAC 80mg/kg	0.858973	1.31358	0.653917
A19	Normal	NAC 80mg/kg	1.0714	1.49851	0.714979
A20	Normal	NAC 80mg/kg	0.958231	1.39411	0.68734
		Average	1.20534	1.52349	0.790525
		SD	0.222513	0.185025	0.115297
A5	CKD	none	1.36062	1.4309	0.950881
A21	CKD	none	1.36201	1.44482	0.942687
A22	CKD	none	1.98677	2.02247	0.98235
A23	CKD	none	1.14284	1.19527	0.956134
A24	CKD	none	1.46251	1.33943	1.09189
A25	CKD	none	1.33403	1.38218	0.965162
A26	CKD	none	1.22986	1.37224	0.896245
A28	CKD	none	1.07826	1.12667	0.957041
A29	CKD	none	1.49085	2.09604	0.71127
A30	CKD	none	1.02594	1.59694	0.642442
A31	CKD	none	4.54568	1.37622	3.30302
A32	CKD	none	1.15094	1.35733	0.847943
		Average	1.59753	1.47838	0.904004
		SD	0.962545	0.295996	0.127737
A15	CKD	80mg/kg NAC	1.22267	1.41002	0.867125
A35	CKD	80mg/kg NAC	1.35091	1.50547	0.897336
A37	CKD	80mg/kg NAC	1.26427	1.47564	0.856762
A38	CKD	80mg/kg NAC	1.17471	1.6377	0.717294
A39	CKD	80mg/kg NAC	1.3197	1.76198	0.748987
A41	CKD	80mg/kg NAC	1.78995	1.04216	1.71754
A42	CKD	80mg/kg NAC	0.892197	1.27282	0.700963
A43	CKD	80mg/kg NAC	0.862995	1.36031	0.63441
A45	CKD	80mg/kg NAC	1.25457	1.47465	0.850757
A46	CKD	80mg/kg NAC	0.830433	1.24995	0.664373
A47	CKD	80mg/kg NAC	0.804079	1.3623	0.590237
		Average	1.16059	1.41391	0.752824
		SD	0.296304	0.194335	0.108827
