# Supplementary material for: N-acetylcysteine (NAC), an anti-oxidant, does not improve bone mechanical properties in a rat model of progressive chronic kidney disease-mineral bone disorder
Source: PLoS One. 2020 Mar 23;15(3):e0230379. doi: 10.1371/journal.pone.0230379 (PMC7089527; doi:10.1371/journal.pone.0230379)
Supplement: S4 Data — (XLSX) [file pone.0230379.s004.xlsx]

## Sheet: orignal serum results
			PTH	Ca	Pi	BUN
Sample		Treatment	pg/mL	mg/dL	mg/dL	mg/Dl
A1	Normal	none	261.8	6.63636	3.89	11.1308
A2	Normal	none	121.55	6.18	4.57	11.7201
A3	Normal	none	135.55	5.36	4.25	11.5517
A4	Normal	none	226.55	6.09	4.9	17.25
A6	Normal	none	141.3	8.43	6.09	17.1662
A7	Normal	none	265.8	8.53	6.5	12.6276
A8	Normal	none	253.8	6.62	6.9	14.776
A9	Normal	none	108.8	7.76	4.56	14.4
A10	Normal	none	196.05	5.63636	4.15	15.92
A11	Normal	NAC	.	8.64	10.98	12.35
A12	Normal	NAC	.	6	3.85	11.7201
A13	Normal	NAC	.	7.09	3.99	11.5517
A14	Normal	NAC	.	8.34	4.67	17.25
A16	Normal	NAC	.	8.07	6.02	18.24
A17	Normal	NAC	.	8.8	6.35	12.6276
A18	Normal	NAC	.	6.73	3.87	14.776
A19	Normal	NAC	.	6.73	3.17	19.56
A20	Normal	NAC	.	5.27273	9.73	13.89
A5	CKD	none	3767.29	5.90909	8.36	73.3215
A21	CKD	none	1840.21	4.36	15.67	85.6012
A22	CKD	none	2447.5	5.18	9.61	65.69
A23	CKD	none	893.55	3.36	8.32	55.05
A24	CKD	none	1071.8	2.82	15.44	65.4411
A25	CKD	none	363.8	6.17	7.23	56.1876
A26	CKD	none	561.55	5.54	6.42	48.384
A27	CKD	none	898.55	5.7	6.51	50.3384
A28	CKD	none	844.05	3.73	6.51	50.2981
A29	CKD	none	3131.88	6.04	9.14	61.8966
A30	CKD	none	613.3	10.06	6.66	47.7279
A31	CKD	none	2487.08	7.64	9.61	47.8993
A32	CKD	none	561.8	6.03	4.8	43.1026
A15	CKD	NAC	1036.55	8.36	8.21	53.7423
A35	CKD	NAC	953.05	7.64	7.67	54.3327
A37	CKD	NAC	1275.8	5.18	7.6	58.69
A38	CKD	NAC	520.55	10.34	8.61	60.69
A39	CKD	NAC	304.05	11.06	8.14	81.86
A41	CKD	NAC	1517.29	5.9	16.75	67.5316
A42	CKD	NAC	285.3	9.05	4.41	39.9873
A43	CKD	NAC	690.3	8.7	4.79	41.3016
A44	CKD	NAC	1410	7.59	6.74	52.5137
A45	CKD	NAC	772.3	7.28	5.99	41.7045
A46	CKD	NAC	2916.25	7.37	8.38	59.5551
A47	CKD	NAC	243.8	8.09	3.87	41.3259
		NL	190.133	6.80475	5.09	14.0603
		CKD	1498.64	5.57993	8.79077	57.7645
		CKD+NAC	993.77	8.04667	7.59667	54.4362
		CKD t-test	0.200942	0.00212397	0.378397	0.507285
